# Supplementary material for: Theoretical Investigation of the Pyridinium-Inspired Catalytic Dehydration of Heptafluoro-Iso-Butyramide for the Synthesis of Environmentally Friendly Insulating Gas Heptafluoro-Iso-Butyronitrile
Source: Molecules. 2024 Aug 21;29(16):3952. doi: 10.3390/molecules29163952 (PMC11357488; doi:10.3390/molecules29163952)
Supplement: Supplementary file 1 [file molecules-29-03952-s001.zip]

Archive with 1 entries (1 files):
- molecules-3163184-supplementary.pdf
